# Supplementary material for: Seasonal variation in cuckoldry rates in the socially monogamous cichlid fish Variabilichromis moorii
Source: Hydrobiologia. 2022 Oct 18;850(10-11):2371–83. doi: 10.1007/s10750-022-05042-0 (PMC10261196; doi:10.1007/s10750-022-05042-0)
Supplement: Supplementary file 1 — Supplementary file1 (XLSX 39 kb) [file 10750_2022_5042_MOESM1_ESM.xlsx]

## Sheet: marker polymorphism
Seasonal variation in cuckoldry rates in the socially monogamous cichlid fish Variabilichromis moorii
Zimmermann et al.
Polymorphism of microsatellite markers per locus and field season sample. N, sample size; Het_exp, expected heterozygosity; Het_obs, observed heterozygosity.
			Pmv17			TmoM11			Pzeb3			UNH2075			Ppun21			Ppun9			Hchi59			Hchi94			Ppun20			UME002			Pmv13			UME003			UNH908			Ppun5
Season	N	Exclusion probability	Nr. of alleles	Het_exp	Het_obs	Nr. of alleles	Het_exp	Het_obs	Nr. of alleles	Het_exp	Het_obs	Nr. of alleles	Het_exp	Het_obs	Nr. of alleles	Het_exp	Het_obs	Nr. of alleles	Het_exp	Het_obs	Nr. of alleles	Het_exp	Het_obs	Nr. of alleles	Het_exp	Het_obs	Nr. of alleles	Het_exp	Het_obs	Nr. of alleles	Het_exp	Het_obs	Nr. of alleles	Het_exp	Het_obs	Nr. of alleles	Het_exp	Het_obs	Nr. of alleles	Het_exp	Het_obs	Nr. of alleles	Het_exp	Het_obs
2015_dry	130	1	18	0.90772	0.806202	14	0.822937	0.828125	15	0.835646	0.830769	25	0.936218	0.9375	21	0.931066	0.930233	25	0.92846	0.906977	11	0.747711	0.757813	19	0.898143	0.906977	32	0.925395	0.891473	10	0.700287	0.757813	26	0.93519	0.891473	15	0.856439	0.891473	29	0.945961	0.907692	30	0.93906	0.968992
2016_rainy	98	1	17	0.903946	0.94898	16	0.86287	0.867347	12	0.806591	0.77551	24	0.93107	0.94898	19	0.913317	0.928571	23	0.937474	0.877551	11	0.720117	0.765306	18	0.893013	0.877551	28	0.931122	0.918367	8	0.678103	0.744898	23	0.921595	0.918367	15	0.881872	0.938776	29	0.947938	0.94898	26	0.941847	0.969388
2017_dry	77	0.999999	17	0.917861	0.896104	15	0.83159	0.805195	13	0.827711	0.857143	23	0.937595	0.961039	21	0.932957	0.909091	24	0.923596	0.909091	12	0.738573	0.727273	17	0.903441	0.883117	26	0.920729	0.883117	na	na	na	na	na	na	na	na	na	na	na	na	na	na	na
2018_rainy	89	0.999999	16	0.906641	0.786517	14	0.845663	0.820225	12	0.794534	0.786517	24	0.932332	0.94382	18	0.921285	0.921348	23	0.923368	0.94382	10	0.714935	0.685393	18	0.903106	0.876404	28	0.931701	0.898876	na	na	na	na	na	na	na	na	na	na	na	na	na	na	na
2018_dry	157	0.999999	19	0.917756	0.871795	15	0.844449	0.833333	14	0.815931	0.814103	25	0.927905	0.916667	21	0.92357	0.916667	29	0.928275	0.903846	12	0.694034	0.724359	18	0.896326	0.884615	31	0.934007	0.948387	na	na	na	na	na	na	na	na	na	na	na	na	na	na	na

## Sheet: data per territory
trip	season	territory	depth [m]	TL male [cm]	TL female [cm]	number of sires	number of offspring of brood-tending male	number of offspring of brood-tending female
2015_O	dry	nest2	3.5	8.7	9	2	26	44
2015_O	dry	nest4	3.8	8.3	8.5	2	64	94
2015_O	dry	nest6	4.7	8.1	8	1	13	13
2015_O	dry	nest6a	2	8	8.5	3	4	8
2015_O	dry	nest7	3.4	8.1	8.3	3	0	15
2015_O	dry	nest12	3.1	8.1	8	2	6	9
2015_O	dry	nest14	3	8.8	9.1	2	23	33
2015_O	dry	nest15	4.2	7.9	8.2	2	29	30
2015_O	dry	nest20	3.6		8.5	1	33	33
2015_O	dry	nest23	4.8	8.3	8.5	2	14	17
2015_O	dry	nest24	4.6	7.5	7.9	2	10	12
2015_O	dry	nest26	2.8	8.1	8.2	1	5	5
2015_O	dry	nest30	3	7.7	8.2	1	11	11
2015_O	dry	nest36	2.2	8.9	9.1	7	7	29
2015_O	dry	nest43	2.1	8.5	8.7	6	24	45
2015_O	dry	nest48	4.3	8	8.2	2	21	23
2015_O	dry	nest52	2.4	9	8.3	4	10	18
2015_O	dry	nest53	1.7	8.6	8	1	0	13
2015_O	dry	nest55	2	8.6	8.2	1	14	14
2015_O	dry	nest56	2.4	8	8.5	1	7	7
2015_O	dry	nest59	3.1	8.1	8	1	12	12
2015_O	dry	nest61	2.9	7.2	8	3	12	21
2015_O	dry	nest63	2.9	8.6	8.1	5	7	18
2015_O	dry	nest67	2.2	8.5	8.9	3	13	29
2015_O	dry	nest68	2.1	8.6	8.7	3	13	16
2015_O	dry	nest71	2.6	8.5	8.1	9	3	38
2015_O	dry	nest72	1.8	8.2	8.1	2	43	56
2015_O	dry	nest75	3	8	8.1	1	38	38
2015_O	dry	nestC1	4	8		1	23	23
2015_O	dry	nestC2	3.6	8.2	8.6	1	12	12
2015_O	dry	nestC4	4.2	8.9	8.7	1	63	63
2015_O	dry	nestC5	3.9	8	8.6	1	22	22
2015_O	dry	nestE2	5.4		8.5	1	27	27
2016_A	rainy	nestX0	8.8	7.7	8.8	6	7	39
2016_A	rainy	nestX1	10.5	8.1	8.7	2	0	44
2016_A	rainy	nestX2	9	8.7	8.2	3	17	30
2016_A	rainy	nestX3	9.2	7.8	8.5	5	0	19
2016_A	rainy	nestX4	10.8	8.1	7.9	8	6	51
2016_A	rainy	nestX5	9.5	8.7	7.9	3	8	15
2016_A	rainy	nestX6	9.5	7.6	8.8	2	20	43
2016_A	rainy	nestX7	7.5	8	8.9	3	24	45
2016_A	rainy	nestX8	10.1		7.6	1	16	16
2016_A	rainy	nestY0	8.8	8.6	8.5	6	0	16
2016_A	rainy	nestY3	8.3	7.8		3	9	18
2016_A	rainy	nestY3-1	8.8	7.9		2	9	17
2016_A	rainy	nestY4	8.4	7.4	8.4	1	43	43
2016_A	rainy	nestY6	11.4	8	8.9	4	0	31
2016_A	rainy	nestY6-1	11.4	8.2	8.1	3	6	9
2016_A	rainy	nestY6-2	11.9	8.2	8.4	3	6	19
2016_A	rainy	nestY6-3	12	8.5	8.4	5	25	36
2016_A	rainy	nestY6-4	12.1	8.5	8.2	6	5	15
2016_A	rainy	nestY7	8.9	7.5	8.2	1	26	26
2016_A	rainy	nestY9	11.3	8.5	8.1	5	25	55
2016_A	rainy	nest48	3	7.4	8.2	5	11	57
2016_A	rainy	nest52	3.4	8.2	7.7	3	6	17
2016_A	rainy	nest71	3.5	8.3	8.1	5	1	12
2016_A	rainy	nest51a	3	8	7.9	4	8	18
2016_A	rainy	nestA0	4.7	8.1	8.3	2	10	20
2016_A	rainy	nestA1	4.6	8.2		5	19	34
2016_A	rainy	nestA2	5	7.8	8.1	1	14	14
2016_A	rainy	nestA5	4.5	7.4	7.8	2	6	12
2016_A	rainy	nestA6	5.5	7.8	7.7	4	14	48
2016_A	rainy	nestA8	6	8.1	8.1	2	5	16
2016_A	rainy	nestB0	4.4	8.5	8.3	4	27	38
2016_A	rainy	nestB1	4.7	7.8	8	2	39	48
2016_A	rainy	nestB2	4	7.9	7.6	4	3	24
2016_A	rainy	nestB3	3.5	8.2	8	5	11	24
2016_A	rainy	nestB4	3	7.9	7.6	1	34	34
2016_A	rainy	nestB5	3.3	6.7	7	1	0	37
2016_A	rainy	nestB6	4.6	8.3	8.5	3	23	68
2016_A	rainy	nestB7	3	7.9	7.6	1	40	40
2016_A	rainy	nestE2	6.4	8.1	7.9	10	4	48
2016_A	rainy	nestF2	4.5	8	8.4	5	19	54
2016_A	rainy	nestShoe	3	7.9	8.7	5	6	22
2016_A	rainy	nestYS	3.2	7.5	8.1	2	15	17
2017_O	dry	nestB7	3.4	8.8	9	2	46	67
2017_O	dry	nestE2	5	9.2	9.3	2	24	29
2017_O	dry	nest4	3.6	8.8	8.9	4	9	30
2017_O	dry	nest5	4.7	8.8	9	3	13	23
2017_O	dry	nest6	5.2	8.6	9	4	17	24
2017_O	dry	nest7	5.1	8	8.5	4	27	39
2017_O	dry	nest8	4.5	9.6	9.9	3	22	46
2017_O	dry	nest9	3.6	8.4	8.5	4	5	11
2017_O	dry	nest19	4.5	8.6	9.2	3	12	54
2017_O	dry	nest28	4.6	8	9.2	4	2	73
2017_O	dry	nest29	4.4	9	9.5	1	29	29
2017_O	dry	nest36	3.1	8	7.9	3	27	34
2017_O	dry	nest39	5.5	8.9	9	3	17	32
2017_O	dry	nest42	2.5	8.6	8.4	1	29	29
2017_O	dry	nest43	4.2	7.7	8.2	3	29	58
2017_O	dry	nest45	3.1	8.3	8.8	2	29	80
2017_O	dry	nest1	1.5	8.7	9.2	5	13	41
2017_O	dry	nest40	3.7	8.3	8.6	2	74	95
2017_O	dry	nest41	3.8	7.9	8.1	3	32	47
2018_A	rainy	nestA2	4.4	7.2	8.6	4	8	21
2018_A	rainy	nestI7	4.4	8	8.5	4	25	57
2018_A	rainy	nestF2	3	8.7	8.4	3	2	15
2018_A	rainy	nestF3	2.9	7.6	8.8	5	9	35
2018_A	rainy	nestF5	3.2	8.1	8.6	2	14	29
2018_A	rainy	nestF6	3.3	7.4	8.3	2	11	16
2018_A	rainy	nestF7	5.5	7.7	8	3	4	11
2018_A	rainy	nestF8	2.1	7.7	8.2	3	20	46
2018_A	rainy	nestF10	6.7	9.2	10.9	7	9	59
2018_A	rainy	nestF12	7.1	9.1	8.3	6	0	19
2018_A	rainy	nest30	6.1	8	8.1	2	3	6
2018_A	rainy	nestC	6.6	7.7	7.8	1	96	96
2018_A	rainy	nestI8	5.3	7.1	8.5	4	17	40
2018_A	rainy	nestI11	5.4	8	8.4	6	8	25
2018_A	rainy	nestF1	3.2	7.7	7.6	4	1	12
2018_A	rainy	nestEX1	5.6	8.7	8.2	4	15	36
2018_A	rainy	nestEX2	4.5	8.4	7.9	5	22	52
2018_A	rainy	nestEX3	5.3	6.6	7.8	3	10	20
2018_A	rainy	nestI20	4.4	7.1	8.1	5	7	32
2018_A	rainy	nestI21	6.5	8	8.3	2	39	53
2018_A	rainy	nestI28	6.3	8	8.3	5	40	62
2018_S	dry	nestT2	4.3	8	9.3	4	4	17
2018_S	dry	nestT40	5.5	9.6	9.1	1	13	13
2018_S	dry	nestT44	3.8	8.2	8.4	2	25	36
2018_S	dry	nestFR1	2.2	7.5	8	1	15	15
2018_S	dry	nestFR2	4.2	8.2	8.4	1	16	16
2018_S	dry	nestFR3	5.1	8.6	8.9	1	17	17
2018_S	dry	nestFR4	5.6	9.6	8.7	4	6	15
2018_S	dry	nestFR6	4.4	8.7	9.5	1	31	31
2018_S	dry	nestFR7	5.3	9.6	8.6	1	16	16
2018_S	dry	nestT49	1.9	8.7	9.4	3	18	36
2018_S	dry	nestT37	5.6	9.9	9.3	6	10	60
2018_S	dry	nestT4	5.1	9.9	8.6	1	35	35
2018_S	dry	nestT10	4.5	7.6	8.5	2	47	50
2018_S	dry	nestT6	4.7	7.6	8	1	14	14
2018_S	dry	nestT42	5.2	8.1	9.2	1	13	13
2018_S	dry	nestT45	4.9	8.4	8.8	4	30	88
2018_S	dry	nestT19	4.6	7.7	8.5	1	17	17
2018_S	dry	nestT20	5.6	8.1	9.8	3	36	46
2018_S	dry	nestT8	5.3	9.1	9.2	5	4	47
2018_S	dry	nestT1	3	7.9	8.6	3	3	48
2018_S	dry	nestT41	3.7	8.3	8.3	3	4	9
2018_S	dry	nestT28	5.6	9.1	8.7	3	7	10

## Sheet: data per sire
trip	season	territory	depth [m]	TL male [cm]	TL female [cm]	paternity share	number of offpsring	sire status
2015_O	dry	nest2	3.5	8.7	9	0.590909	26	nestholder
2015_O	dry	nest4	3.8	8.3	8.5	0.680851	64	nestholder
2015_O	dry	nest6	4.7	8.1	8	1	13	nestholder
2015_O	dry	nest6a	2	8	8.5	0.5	4	nestholder
2015_O	dry	nest7	3.4	8.1	8.3	0	0	nestholder
2015_O	dry	nest12	3.1	8.1	8	0.666667	6	nestholder
2015_O	dry	nest14	3	8.8	9.1	0.69697	23	nestholder
2015_O	dry	nest15	4.2	7.9	8.2	0.966667	29	nestholder
2015_O	dry	nest20	3.6	NA	8.5	1	33	nestholder
2015_O	dry	nest23	4.8	8.3	8.5	0.823529	14	nestholder
2015_O	dry	nest24	4.6	7.5	7.9	0.833333	10	nestholder
2015_O	dry	nest26	2.8	8.1	8.2	1	5	nestholder
2015_O	dry	nest30	3	7.7	8.2	1	11	nestholder
2015_O	dry	nest36	2.2	8.9	9.1	0.241379	7	nestholder
2015_O	dry	nest43	2.1	8.5	8.7	0.533333	24	nestholder
2015_O	dry	nest48	4.3	8	8.2	0.913043	21	nestholder
2015_O	dry	nest52	2.4	9	8.3	0.555556	10	nestholder
2015_O	dry	nest53	1.7	8.6	8	0	0	nestholder
2015_O	dry	nest55	2	8.6	8.2	1	14	nestholder
2015_O	dry	nest56	2.4	8	8.5	1	7	nestholder
2015_O	dry	nest59	3.1	8.1	8	1	12	nestholder
2015_O	dry	nest61	2.9	7.2	8	0.571429	12	nestholder
2015_O	dry	nest63	2.9	8.6	8.1	0.388889	7	nestholder
2015_O	dry	nest67	2.2	8.5	8.9	0.448276	13	nestholder
2015_O	dry	nest68	2.1	8.6	8.7	0.8125	13	nestholder
2015_O	dry	nest71	2.6	8.5	8.1	0.0789474	3	nestholder
2015_O	dry	nest72	1.8	8.2	8.1	0.767857	43	nestholder
2015_O	dry	nest75	3	8	8.1	1	38	nestholder
2015_O	dry	nestC1	4	8	NA	1	23	nestholder
2015_O	dry	nestC2	3.6	8.2	8.6	1	12	nestholder
2015_O	dry	nestC4	4.2	8.9	8.7	1	63	nestholder
2015_O	dry	nestC5	3.9	8	8.6	1	22	nestholder
2015_O	dry	nestE2	5.4	NA	8.5	1	27	nestholder
2016_A	rainy	nestX0	8.8	7.7	8.8	0.179487	7	nestholder
2016_A	rainy	nestX1	10.5	8.1	8.7	0	0	nestholder
2016_A	rainy	nestX2	9	8.7	8.2	0.566667	17	nestholder
2016_A	rainy	nestX3	9.2	7.8	8.5	0	0	nestholder
2016_A	rainy	nestX4	10.8	8.1	7.9	0.117647	6	nestholder
2016_A	rainy	nestX5	9.5	8.7	7.9	0.533333	8	nestholder
2016_A	rainy	nestX6	9.5	7.6	8.8	0.465116	20	nestholder
2016_A	rainy	nestX7	7.5	8	8.9	0.533333	24	nestholder
2016_A	rainy	nestX8	10.1	NA	7.6	1	16	nestholder
2016_A	rainy	nestY0	8.8	8.6	8.5	0	0	nestholder
2016_A	rainy	nestY3	8.3	7.8	NA	0.5	9	nestholder
2016_A	rainy	nestY3-1	8.8	7.9	NA	0.529412	9	nestholder
2016_A	rainy	nestY4	8.4	7.4	8.4	1	43	nestholder
2016_A	rainy	nestY6	11.4	8	8.9	0	0	nestholder
2016_A	rainy	nestY6-1	11.4	8.2	8.1	0.666667	6	nestholder
2016_A	rainy	nestY6-2	11.9	8.2	8.4	0.315789	6	nestholder
2016_A	rainy	nestY6-3	12	8.5	8.4	0.694444	25	nestholder
2016_A	rainy	nestY6-4	12.1	8.5	8.2	0.333333	5	nestholder
2016_A	rainy	nestY7	8.9	7.5	8.2	1	26	nestholder
2016_A	rainy	nestY9	11.3	8.5	8.1	0.454545	25	nestholder
2016_A	rainy	nest48	3	7.4	8.2	0.192982	11	nestholder
2016_A	rainy	nest52	3.4	8.2	7.7	0.352941	6	nestholder
2016_A	rainy	nest71	3.5	8.3	8.1	0.0833333	1	nestholder
2016_A	rainy	nest51a	3	8	7.9	0.444444	8	nestholder
2016_A	rainy	nestA0	4.7	8.1	8.3	0.5	10	nestholder
2016_A	rainy	nestA1	4.6	8.2	NA	0.558824	19	nestholder
2016_A	rainy	nestA2	5	7.8	8.1	1	14	nestholder
2016_A	rainy	nestA5	4.5	7.4	7.8	0.5	6	nestholder
2016_A	rainy	nestA6	5.5	7.8	7.7	0.291667	14	nestholder
2016_A	rainy	nestA8	6	8.1	8.1	0.3125	5	nestholder
2016_A	rainy	nestB0	4.4	8.5	8.3	0.675	27	nestholder
2016_A	rainy	nestB1	4.7	7.8	8	0.8125	39	nestholder
2016_A	rainy	nestB2	4	7.9	7.6	0.125	3	nestholder
2016_A	rainy	nestB3	3.5	8.2	8	0.458333	11	nestholder
2016_A	rainy	nestB4	3	7.9	7.6	1	34	nestholder
2016_A	rainy	nestB5	3.3	6.7	7	0	0	nestholder
2016_A	rainy	nestB6	4.6	8.3	8.5	0.338235	23	nestholder
2016_A	rainy	nestB7	3	7.9	7.6	1	40	nestholder
2016_A	rainy	nestE2	6.4	8.1	7.9	0.0833333	4	nestholder
2016_A	rainy	nestF2	4.5	8	8.4	0.351852	19	nestholder
2016_A	rainy	nestShoe	3	7.9	8.7	0.272727	6	nestholder
2016_A	rainy	nestYS	3.2	7.5	8.1	0.882353	15	nestholder
2017_O	dry	nestB7	3.4	8.8	9	0.686567	46	nestholder
2017_O	dry	nestE2	5	9.2	9.3	0.827586	24	nestholder
2017_O	dry	nest4	3.6	8.8	8.9	0.3	9	nestholder
2017_O	dry	nest5	4.7	8.8	9	0.565217	13	nestholder
2017_O	dry	nest6	5.2	8.6	9	0.708333	17	nestholder
2017_O	dry	nest7	5.1	8	8.5	0.692308	27	nestholder
2017_O	dry	nest8	4.5	9.6	9.9	0.478261	22	nestholder
2017_O	dry	nest9	3.6	8.4	8.5	0.454545	5	nestholder
2017_O	dry	nest19	4.5	8.6	9.2	0.222222	12	nestholder
2017_O	dry	nest28	4.6	8	9.2	0.0273973	2	nestholder
2017_O	dry	nest29	4.4	9	9.5	1	29	nestholder
2017_O	dry	nest36	3.1	8	7.9	0.794118	27	nestholder
2017_O	dry	nest39	5.5	8.9	9	0.53125	17	nestholder
2017_O	dry	nest42	2.5	8.6	8.4	1	29	nestholder
2017_O	dry	nest43	4.2	7.7	8.2	0.5	29	nestholder
2017_O	dry	nest45	3.1	8.3	8.8	0.3625	29	nestholder
2017_O	dry	nest1	1.5	8.7	9.2	0.317073	13	nestholder
2017_O	dry	nest40	3.7	8.3	8.6	0.778947	74	nestholder
2017_O	dry	nest41	3.8	7.9	8.1	0.680851	32	nestholder
2018_A	rainy	nestA2	4.4	7.2	8.6	0.380952	8	nestholder
2018_A	rainy	nestI7	4.4	8	8.5	0.438596	25	nestholder
2018_A	rainy	nestF2	3	8.7	8.4	0.133333	2	nestholder
2018_A	rainy	nestF3	2.9	7.6	8.8	0.257143	9	nestholder
2018_A	rainy	nestF5	3.2	8.1	8.6	0.482759	14	nestholder
2018_A	rainy	nestF6	3.3	7.4	8.3	0.6875	11	nestholder
2018_A	rainy	nestF7	5.5	7.7	8	0.363636	4	nestholder
2018_A	rainy	nestF8	2.1	7.7	8.2	0.434783	20	nestholder
2018_A	rainy	nestF10	6.7	9.2	10.9	0.152542	9	nestholder
2018_A	rainy	nestF12	7.1	9.1	8.3	0	0	nestholder
2018_A	rainy	nest30	6.1	8	8.1	0.5	3	nestholder
2018_A	rainy	nestC	6.6	7.7	7.8	1	96	nestholder
2018_A	rainy	nestI8	5.3	7.1	8.5	0.425	17	nestholder
2018_A	rainy	nestI11	5.4	8	8.4	0.32	8	nestholder
2018_A	rainy	nestF1	3.2	7.7	7.6	0.0833333	1	nestholder
2018_A	rainy	nestEX1	5.6	8.7	8.2	0.416667	15	nestholder
2018_A	rainy	nestEX2	4.5	8.4	7.9	0.423077	22	nestholder
2018_A	rainy	nestEX3	5.3	6.6	7.8	0.5	10	nestholder
2018_A	rainy	nestI20	4.4	7.1	8.1	0.21875	7	nestholder
2018_A	rainy	nestI21	6.5	8	8.3	0.735849	39	nestholder
2018_A	rainy	nestI28	6.3	8	8.3	0.645161	40	nestholder
2018_S	dry	nestT2	4.3	8	9.3	0.235294	4	nestholder
2018_S	dry	nestT40	5.5	9.6	9.1	1	13	nestholder
2018_S	dry	nestT44	3.8	8.2	8.4	0.694444	25	nestholder
2018_S	dry	nestFR1	2.2	7.5	8	1	15	nestholder
2018_S	dry	nestFR2	4.2	8.2	8.4	1	16	nestholder
2018_S	dry	nestFR3	5.1	8.6	8.9	1	17	nestholder
2018_S	dry	nestFR4	5.6	9.6	8.7	0.4	6	nestholder
2018_S	dry	nestFR6	4.4	8.7	9.5	1	31	nestholder
2018_S	dry	nestFR7	5.3	9.6	8.6	1	16	nestholder
2018_S	dry	nestT49	1.9	8.7	9.4	0.5	18	nestholder
2018_S	dry	nestT37	5.6	9.9	9.3	0.166667	10	nestholder
2018_S	dry	nestT4	5.1	9.9	8.6	1	35	nestholder
2018_S	dry	nestT10	4.5	7.6	8.5	0.94	47	nestholder
2018_S	dry	nestT6	4.7	7.6	8	1	14	nestholder
2018_S	dry	nestT42	5.2	8.1	9.2	1	13	nestholder
2018_S	dry	nestT45	4.9	8.4	8.8	0.340909	30	nestholder
2018_S	dry	nestT19	4.6	7.7	8.5	1	17	nestholder
2018_S	dry	nestT20	5.6	8.1	9.8	0.782609	36	nestholder
2018_S	dry	nestT8	5.3	9.1	9.2	0.0851064	4	nestholder
2018_S	dry	nestT1	3	7.9	8.6	0.0625	3	nestholder
2018_S	dry	nestT41	3.7	8.3	8.3	0.444444	4	nestholder
2018_S	dry	nestT28	5.6	9.1	8.7	0.7	7	nestholder
2015_O	dry	nest2	3.5	8.7	9	0.409091	18	cuckolder
2015_O	dry	nest4	3.8	8.3	8.5	0.319149	30	cuckolder
2015_O	dry	nest6a	2	8	8.5	0.125	1	cuckolder
2015_O	dry	nest7	3.4	8.1	8.3	0.6	9	cuckolder
2015_O	dry	nest12	3.1	8.1	8	0.333333	3	cuckolder
2015_O	dry	nest14	3	8.8	9.1	0.30303	10	cuckolder
2015_O	dry	nest15	4.2	7.9	8.2	0.0333333	1	cuckolder
2015_O	dry	nest23	4.8	8.3	8.5	0.176471	3	cuckolder
2015_O	dry	nest24	4.6	7.5	7.9	0.166667	2	cuckolder
2015_O	dry	nest36	2.2	8.9	9.1	0.310345	9	cuckolder
2015_O	dry	nest43	2.1	8.5	8.7	0.111111	5	cuckolder
2015_O	dry	nest48	4.3	8	8.2	0.0869565	2	cuckolder
2015_O	dry	nest52	2.4	9	8.3	0.222222	4	cuckolder
2015_O	dry	nest53	1.7	8.6	8	1	13	cuckolder
2015_O	dry	nest61	2.9	7.2	8	0.333333	7	cuckolder
2015_O	dry	nest63	2.9	8.6	8.1	0.222222	4	cuckolder
2015_O	dry	nest67	2.2	8.5	8.9	0.37931	11	cuckolder
2015_O	dry	nest68	2.1	8.6	8.7	0.125	2	cuckolder
2015_O	dry	nest71	2.6	8.5	8.1	0.131579	5	cuckolder
2015_O	dry	nest72	1.8	8.2	8.1	0.232143	13	cuckolder
2016_A	rainy	nestX0	8.8	7.7	8.8	0.230769	9	cuckolder
2016_A	rainy	nestX1	10.5	8.1	8.7	0.636364	28	cuckolder
2016_A	rainy	nestX2	9	8.7	8.2	0.333333	10	cuckolder
2016_A	rainy	nestX3	9.2	7.8	8.5	0.368421	7	cuckolder
2016_A	rainy	nestX4	10.8	8.1	7.9	0.0784314	4	cuckolder
2016_A	rainy	nestX5	9.5	8.7	7.9	0.333333	5	cuckolder
2016_A	rainy	nestX6	9.5	7.6	8.8	0.534884	23	cuckolder
2016_A	rainy	nestX7	7.5	8	8.9	0.444444	20	cuckolder
2016_A	rainy	nestY0	8.8	8.6	8.5	0.3125	5	cuckolder
2016_A	rainy	nestY3	8.3	7.8	NA	0.333333	6	cuckolder
2016_A	rainy	nestY3-1	8.8	7.9	NA	0.470588	8	cuckolder
2016_A	rainy	nestY6	11.4	8	8.9	0.6	18	cuckolder
2016_A	rainy	nestY6-1	11.4	8.2	8.1	0.222222	2	cuckolder
2016_A	rainy	nestY6-2	11.9	8.2	8.4	0.315789	6	cuckolder
2016_A	rainy	nestY6-3	12	8.5	8.4	0.138889	5	cuckolder
2016_A	rainy	nestY6-4	12.1	8.5	8.2	0.133333	2	cuckolder
2016_A	rainy	nestY9	11.3	8.5	8.1	0.290909	16	cuckolder
2016_A	rainy	nest48	3	7.4	8.2	0.280702	16	cuckolder
2016_A	rainy	nest52	3.4	8.2	7.7	0.352941	6	cuckolder
2016_A	rainy	nest71	3.5	8.3	8.1	0.416667	5	cuckolder
2016_A	rainy	nest51a	3	8	7.9	0.277778	5	cuckolder
2016_A	rainy	nestA0	4.7	8.1	8.3	0.5	10	cuckolder
2016_A	rainy	nestA1	4.6	8.2	NA	0.117647	4	cuckolder
2016_A	rainy	nestA5	4.5	7.4	7.8	0.5	6	cuckolder
2016_A	rainy	nestA6	5.5	7.8	7.7	0.291667	14	cuckolder
2016_A	rainy	nestA8	6	8.1	8.1	0.6875	11	cuckolder
2016_A	rainy	nestB0	4.4	8.5	8.3	0.125	5	cuckolder
2016_A	rainy	nestB1	4.7	7.8	8	0.1875	9	cuckolder
2016_A	rainy	nestB2	4	7.9	7.6	0.541667	13	cuckolder
2016_A	rainy	nestB3	3.5	8.2	8	0.166667	4	cuckolder
2016_A	rainy	nestB5	3.3	6.7	7	1	37	cuckolder
2016_A	rainy	nestB6	4.6	8.3	8.5	0.514706	35	cuckolder
2016_A	rainy	nestE2	6.4	8.1	7.9	0.25	12	cuckolder
2016_A	rainy	nestF2	4.5	8	8.4	0.12963	7	cuckolder
2016_A	rainy	nestShoe	3	7.9	8.7	0.181818	4	cuckolder
2016_A	rainy	nestYS	3.2	7.5	8.1	0.117647	2	cuckolder
2017_O	dry	nestB7	3.4	8.8	9	0.313433	21	cuckolder
2017_O	dry	nestE2	5	9.2	9.3	0.172414	5	cuckolder
2017_O	dry	nest4	3.6	8.8	8.9	0.533333	16	cuckolder
2017_O	dry	nest5	4.7	8.8	9	0.173913	4	cuckolder
2017_O	dry	nest6	5.2	8.6	9	0.166667	4	cuckolder
2017_O	dry	nest7	5.1	8	8.5	0.0769231	3	cuckolder
2017_O	dry	nest8	4.5	9.6	9.9	0.195652	9	cuckolder
2017_O	dry	nest9	3.6	8.4	8.5	0.272727	3	cuckolder
2017_O	dry	nest19	4.5	8.6	9.2	0.611111	33	cuckolder
2017_O	dry	nest28	4.6	8	9.2	0.794521	58	cuckolder
2017_O	dry	nest36	3.1	8	7.9	0.0294118	1	cuckolder
2017_O	dry	nest39	5.5	8.9	9	0.40625	13	cuckolder
2017_O	dry	nest43	4.2	7.7	8.2	0.103448	6	cuckolder
2017_O	dry	nest45	3.1	8.3	8.8	0.6375	51	cuckolder
2017_O	dry	nest1	1.5	8.7	9.2	0.365854	15	cuckolder
2017_O	dry	nest40	3.7	8.3	8.6	0.221053	21	cuckolder
2017_O	dry	nest41	3.8	7.9	8.1	0.191489	9	cuckolder
2018_A	rainy	nestA2	4.4	7.2	8.6	0.047619	1	cuckolder
2018_A	rainy	nestI7	4.4	8	8.5	0.350877	20	cuckolder
2018_A	rainy	nestF2	3	8.7	8.4	0.733333	11	cuckolder
2018_A	rainy	nestF3	2.9	7.6	8.8	0.142857	5	cuckolder
2018_A	rainy	nestF5	3.2	8.1	8.6	0.517241	15	cuckolder
2018_A	rainy	nestF6	3.3	7.4	8.3	0.3125	5	cuckolder
2018_A	rainy	nestF7	5.5	7.7	8	0.545455	6	cuckolder
2018_A	rainy	nestF8	2.1	7.7	8.2	0.413043	19	cuckolder
2018_A	rainy	nestF10	6.7	9.2	10.9	0.186441	11	cuckolder
2018_A	rainy	nestF12	7.1	9.1	8.3	0.421053	8	cuckolder
2018_A	rainy	nest30	6.1	8	8.1	0.5	3	cuckolder
2018_A	rainy	nestI8	5.3	7.1	8.5	0.125	5	cuckolder
2018_A	rainy	nestI11	5.4	8	8.4	0.08	2	cuckolder
2018_A	rainy	nestF1	3.2	7.7	7.6	0.166667	2	cuckolder
2018_A	rainy	nestEX1	5.6	8.7	8.2	0.416667	15	cuckolder
2018_A	rainy	nestEX2	4.5	8.4	7.9	0.173077	9	cuckolder
2018_A	rainy	nestEX3	5.3	6.6	7.8	0.35	7	cuckolder
2018_A	rainy	nestI20	4.4	7.1	8.1	0.15625	5	cuckolder
2018_A	rainy	nestI21	6.5	8	8.3	0.264151	14	cuckolder
2018_A	rainy	nestI28	6.3	8	8.3	0.145161	9	cuckolder
2018_S	dry	nestT2	4.3	8	9.3	0.117647	2	cuckolder
2018_S	dry	nestT44	3.8	8.2	8.4	0.305556	11	cuckolder
2018_S	dry	nestFR4	5.6	9.6	8.7	0.333333	5	cuckolder
2018_S	dry	nestT49	1.9	8.7	9.4	0.222222	8	cuckolder
2018_S	dry	nestT37	5.6	9.9	9.3	0.583333	35	cuckolder
2018_S	dry	nestT10	4.5	7.6	8.5	0.06	3	cuckolder
2018_S	dry	nestT45	4.9	8.4	8.8	0.386364	34	cuckolder
2018_S	dry	nestT20	5.6	8.1	9.8	0.195652	9	cuckolder
2018_S	dry	nestT8	5.3	9.1	9.2	0.446809	21	cuckolder
2018_S	dry	nestT1	3	7.9	8.6	0.854167	41	cuckolder
2018_S	dry	nestT41	3.7	8.3	8.3	0.222222	2	cuckolder
2018_S	dry	nestT28	5.6	9.1	8.7	0.2	2	cuckolder
2015_O	dry	nest6a	2	8	8.5	0.375	3	cuckolder
2015_O	dry	nest7	3.4	8.1	8.3	0.266667	4	cuckolder
2015_O	dry	nest36	2.2	8.9	9.1	0.172414	5	cuckolder
2015_O	dry	nest43	2.1	8.5	8.7	0.155556	7	cuckolder
2015_O	dry	nest52	2.4	9	8.3	0.111111	2	cuckolder
2015_O	dry	nest61	2.9	7.2	8	0.0952381	2	cuckolder
2015_O	dry	nest63	2.9	8.6	8.1	0.166667	3	cuckolder
2015_O	dry	nest67	2.2	8.5	8.9	0.172414	5	cuckolder
2015_O	dry	nest68	2.1	8.6	8.7	0.0625	1	cuckolder
2015_O	dry	nest71	2.6	8.5	8.1	0.210526	8	cuckolder
2016_A	rainy	nestX0	8.8	7.7	8.8	0.230769	9	cuckolder
2016_A	rainy	nestX1	10.5	8.1	8.7	0.363636	16	cuckolder
2016_A	rainy	nestX2	9	8.7	8.2	0.1	3	cuckolder
2016_A	rainy	nestX3	9.2	7.8	8.5	0.263158	5	cuckolder
2016_A	rainy	nestX4	10.8	8.1	7.9	0.215686	11	cuckolder
2016_A	rainy	nestX5	9.5	8.7	7.9	0.133333	2	cuckolder
2016_A	rainy	nestX7	7.5	8	8.9	0.0222222	1	cuckolder
2016_A	rainy	nestY0	8.8	8.6	8.5	0.25	4	cuckolder
2016_A	rainy	nestY3	8.3	7.8	NA	0.166667	3	cuckolder
2016_A	rainy	nestY6	11.4	8	8.9	0.266667	8	cuckolder
2016_A	rainy	nestY6-1	11.4	8.2	8.1	0.111111	1	cuckolder
2016_A	rainy	nestY6-2	11.9	8.2	8.4	0.368421	7	cuckolder
2016_A	rainy	nestY6-3	12	8.5	8.4	0.0833333	3	cuckolder
2016_A	rainy	nestY6-4	12.1	8.5	8.2	0.133333	2	cuckolder
2016_A	rainy	nestY9	11.3	8.5	8.1	0.127273	7	cuckolder
2016_A	rainy	nest48	3	7.4	8.2	0.333333	19	cuckolder
2016_A	rainy	nest52	3.4	8.2	7.7	0.294118	5	cuckolder
2016_A	rainy	nest71	3.5	8.3	8.1	0.166667	2	cuckolder
2016_A	rainy	nest51a	3	8	7.9	0.166667	3	cuckolder
2016_A	rainy	nestA1	4.6	8.2	NA	0.147059	5	cuckolder
2016_A	rainy	nestA6	5.5	7.8	7.7	0.270833	13	cuckolder
2016_A	rainy	nestB0	4.4	8.5	8.3	0.15	6	cuckolder
2016_A	rainy	nestB2	4	7.9	7.6	0.291667	7	cuckolder
2016_A	rainy	nestB3	3.5	8.2	8	0.166667	4	cuckolder
2016_A	rainy	nestB6	4.6	8.3	8.5	0.147059	10	cuckolder
2016_A	rainy	nestE2	6.4	8.1	7.9	0.0833333	4	cuckolder
2016_A	rainy	nestF2	4.5	8	8.4	0.37037	20	cuckolder
2016_A	rainy	nestShoe	3	7.9	8.7	0.227273	5	cuckolder
2017_O	dry	nest4	3.6	8.8	8.9	0.133333	4	cuckolder
2017_O	dry	nest5	4.7	8.8	9	0.26087	6	cuckolder
2017_O	dry	nest6	5.2	8.6	9	0.0833333	2	cuckolder
2017_O	dry	nest7	5.1	8	8.5	0.0769231	3	cuckolder
2017_O	dry	nest8	4.5	9.6	9.9	0.326087	15	cuckolder
2017_O	dry	nest9	3.6	8.4	8.5	0.181818	2	cuckolder
2017_O	dry	nest19	4.5	8.6	9.2	0.166667	9	cuckolder
2017_O	dry	nest28	4.6	8	9.2	0.0821918	6	cuckolder
2017_O	dry	nest36	3.1	8	7.9	0.176471	6	cuckolder
2017_O	dry	nest39	5.5	8.9	9	0.0625	2	cuckolder
2017_O	dry	nest43	4.2	7.7	8.2	0.396552	23	cuckolder
2017_O	dry	nest1	1.5	8.7	9.2	0.0487805	2	cuckolder
2017_O	dry	nest41	3.8	7.9	8.1	0.12766	6	cuckolder
2018_A	rainy	nestA2	4.4	7.2	8.6	0.333333	7	cuckolder
2018_A	rainy	nestI7	4.4	8	8.5	0.0701754	4	cuckolder
2018_A	rainy	nestF2	3	8.7	8.4	0.133333	2	cuckolder
2018_A	rainy	nestF3	2.9	7.6	8.8	0.142857	5	cuckolder
2018_A	rainy	nestF7	5.5	7.7	8	0.0909091	1	cuckolder
2018_A	rainy	nestF8	2.1	7.7	8.2	0.152174	7	cuckolder
2018_A	rainy	nestF10	6.7	9.2	10.9	0.305085	18	cuckolder
2018_A	rainy	nestF12	7.1	9.1	8.3	0.157895	3	cuckolder
2018_A	rainy	nestI8	5.3	7.1	8.5	0.2	8	cuckolder
2018_A	rainy	nestI11	5.4	8	8.4	0.2	5	cuckolder
2018_A	rainy	nestF1	3.2	7.7	7.6	0.583333	7	cuckolder
2018_A	rainy	nestEX1	5.6	8.7	8.2	0.0833333	3	cuckolder
2018_A	rainy	nestEX2	4.5	8.4	7.9	0.307692	16	cuckolder
2018_A	rainy	nestEX3	5.3	6.6	7.8	0.15	3	cuckolder
2018_A	rainy	nestI20	4.4	7.1	8.1	0.3125	10	cuckolder
2018_A	rainy	nestI28	6.3	8	8.3	0.0322581	2	cuckolder
2018_S	dry	nestT2	4.3	8	9.3	0.235294	4	cuckolder
2018_S	dry	nestFR4	5.6	9.6	8.7	0.133333	2	cuckolder
2018_S	dry	nestT49	1.9	8.7	9.4	0.277778	10	cuckolder
2018_S	dry	nestT37	5.6	9.9	9.3	0.0666667	4	cuckolder
2018_S	dry	nestT45	4.9	8.4	8.8	0.147727	13	cuckolder
2018_S	dry	nestT20	5.6	8.1	9.8	0.0217391	1	cuckolder
2018_S	dry	nestT8	5.3	9.1	9.2	0.191489	9	cuckolder
2018_S	dry	nestT1	3	7.9	8.6	0.0833333	4	cuckolder
2018_S	dry	nestT41	3.7	8.3	8.3	0.333333	3	cuckolder
2018_S	dry	nestT28	5.6	9.1	8.7	0.1	1	cuckolder
2015_O	dry	nest7	3.4	8.1	8.3	0.133333	2	cuckolder
2015_O	dry	nest36	2.2	8.9	9.1	0.103448	3	cuckolder
2015_O	dry	nest43	2.1	8.5	8.7	0.133333	6	cuckolder
2015_O	dry	nest52	2.4	9	8.3	0.111111	2	cuckolder
2015_O	dry	nest63	2.9	8.6	8.1	0.111111	2	cuckolder
2015_O	dry	nest71	2.6	8.5	8.1	0.210526	8	cuckolder
2016_A	rainy	nestX0	8.8	7.7	8.8	0.230769	9	cuckolder
2016_A	rainy	nestX3	9.2	7.8	8.5	0.210526	4	cuckolder
2016_A	rainy	nestX4	10.8	8.1	7.9	0.196078	10	cuckolder
2016_A	rainy	nestY0	8.8	8.6	8.5	0.125	2	cuckolder
2016_A	rainy	nestY6	11.4	8	8.9	0.0666667	2	cuckolder
2016_A	rainy	nestY6-3	12	8.5	8.4	0.0555556	2	cuckolder
2016_A	rainy	nestY6-4	12.1	8.5	8.2	0.133333	2	cuckolder
2016_A	rainy	nestY9	11.3	8.5	8.1	0.109091	6	cuckolder
2016_A	rainy	nest48	3	7.4	8.2	0.105263	6	cuckolder
2016_A	rainy	nest71	3.5	8.3	8.1	0.166667	2	cuckolder
2016_A	rainy	nest51a	3	8	7.9	0.111111	2	cuckolder
2016_A	rainy	nestA1	4.6	8.2	NA	0.0882353	3	cuckolder
2016_A	rainy	nestA6	5.5	7.8	7.7	0.145833	7	cuckolder
2016_A	rainy	nestB0	4.4	8.5	8.3	0.05	2	cuckolder
2016_A	rainy	nestB2	4	7.9	7.6	0.0416667	1	cuckolder
2016_A	rainy	nestB3	3.5	8.2	8	0.166667	4	cuckolder
2016_A	rainy	nestE2	6.4	8.1	7.9	0.125	6	cuckolder
2016_A	rainy	nestF2	4.5	8	8.4	0.0925926	5	cuckolder
2016_A	rainy	nestShoe	3	7.9	8.7	0.227273	5	cuckolder
2017_O	dry	nest4	3.6	8.8	8.9	0.0333333	1	cuckolder
2017_O	dry	nest6	5.2	8.6	9	0.0416667	1	cuckolder
2017_O	dry	nest7	5.1	8	8.5	0.153846	6	cuckolder
2017_O	dry	nest9	3.6	8.4	8.5	0.0909091	1	cuckolder
2017_O	dry	nest28	4.6	8	9.2	0.0958904	7	cuckolder
2017_O	dry	nest1	1.5	8.7	9.2	0.0487805	2	cuckolder
2018_A	rainy	nestA2	4.4	7.2	8.6	0.238095	5	cuckolder
2018_A	rainy	nestI7	4.4	8	8.5	0.140351	8	cuckolder
2018_A	rainy	nestF3	2.9	7.6	8.8	0.428571	15	cuckolder
2018_A	rainy	nestF10	6.7	9.2	10.9	0.135593	8	cuckolder
2018_A	rainy	nestF12	7.1	9.1	8.3	0.105263	2	cuckolder
2018_A	rainy	nestI8	5.3	7.1	8.5	0.25	10	cuckolder
2018_A	rainy	nestI11	5.4	8	8.4	0.08	2	cuckolder
2018_A	rainy	nestF1	3.2	7.7	7.6	0.166667	2	cuckolder
2018_A	rainy	nestEX1	5.6	8.7	8.2	0.0833333	3	cuckolder
2018_A	rainy	nestEX2	4.5	8.4	7.9	0.0576923	3	cuckolder
2018_A	rainy	nestI20	4.4	7.1	8.1	0.03125	1	cuckolder
2018_A	rainy	nestI28	6.3	8	8.3	0.0806452	5	cuckolder
2018_S	dry	nestT2	4.3	8	9.3	0.411765	7	cuckolder
2018_S	dry	nestFR4	5.6	9.6	8.7	0.133333	2	cuckolder
2018_S	dry	nestT37	5.6	9.9	9.3	0.1	6	cuckolder
2018_S	dry	nestT45	4.9	8.4	8.8	0.125	11	cuckolder
2018_S	dry	nestT8	5.3	9.1	9.2	0.255319	12	cuckolder
2015_O	dry	nest36	2.2	8.9	9.1	0.0689655	2	cuckolder
2015_O	dry	nest43	2.1	8.5	8.7	0.0444444	2	cuckolder
2015_O	dry	nest63	2.9	8.6	8.1	0.111111	2	cuckolder
2015_O	dry	nest71	2.6	8.5	8.1	0.131579	5	cuckolder
2016_A	rainy	nestX0	8.8	7.7	8.8	0.0769231	3	cuckolder
2016_A	rainy	nestX3	9.2	7.8	8.5	0.105263	2	cuckolder
2016_A	rainy	nestX4	10.8	8.1	7.9	0.137255	7	cuckolder
2016_A	rainy	nestY0	8.8	8.6	8.5	0.125	2	cuckolder
2016_A	rainy	nestY6	11.4	8	8.9	0.0666667	2	cuckolder
2016_A	rainy	nestY6-3	12	8.5	8.4	0.0277778	1	cuckolder
2016_A	rainy	nestY6-4	12.1	8.5	8.2	0.133333	2	cuckolder
2016_A	rainy	nestY9	11.3	8.5	8.1	0.0181818	1	cuckolder
2016_A	rainy	nest48	3	7.4	8.2	0.0526316	3	cuckolder
2016_A	rainy	nest71	3.5	8.3	8.1	0.166667	2	cuckolder
2016_A	rainy	nestA1	4.6	8.2	NA	0.0882353	3	cuckolder
2016_A	rainy	nestB3	3.5	8.2	8	0.0416667	1	cuckolder
2016_A	rainy	nestE2	6.4	8.1	7.9	0.104167	5	cuckolder
2016_A	rainy	nestF2	4.5	8	8.4	0.0555556	3	cuckolder
2016_A	rainy	nestShoe	3	7.9	8.7	0.0909091	2	cuckolder
2017_O	dry	nest1	1.5	8.7	9.2	0.219512	9	cuckolder
2018_A	rainy	nestF3	2.9	7.6	8.8	0.0285714	1	cuckolder
2018_A	rainy	nestF10	6.7	9.2	10.9	0.0169492	1	cuckolder
2018_A	rainy	nestF12	7.1	9.1	8.3	0.105263	2	cuckolder
2018_A	rainy	nestI11	5.4	8	8.4	0.2	5	cuckolder
2018_A	rainy	nestEX2	4.5	8.4	7.9	0.0384615	2	cuckolder
2018_A	rainy	nestI20	4.4	7.1	8.1	0.28125	9	cuckolder
2018_A	rainy	nestI28	6.3	8	8.3	0.0967742	6	cuckolder
2018_S	dry	nestT37	5.6	9.9	9.3	0.0666667	4	cuckolder
2018_S	dry	nestT8	5.3	9.1	9.2	0.0212766	1	cuckolder
2015_O	dry	nest36	2.2	8.9	9.1	0.0689655	2	cuckolder
2015_O	dry	nest43	2.1	8.5	8.7	0.0222222	1	cuckolder
2015_O	dry	nest71	2.6	8.5	8.1	0.0526316	2	cuckolder
2016_A	rainy	nestX0	8.8	7.7	8.8	0.0512821	2	cuckolder
2016_A	rainy	nestX3	9.2	7.8	8.5	0.0526316	1	cuckolder
2016_A	rainy	nestX4	10.8	8.1	7.9	0.176471	9	cuckolder
2016_A	rainy	nestY0	8.8	8.6	8.5	0.125	2	cuckolder
2016_A	rainy	nestY6-4	12.1	8.5	8.2	0.133333	2	cuckolder
2016_A	rainy	nest48	3	7.4	8.2	0.0350877	2	cuckolder
2016_A	rainy	nestE2	6.4	8.1	7.9	0.1875	9	cuckolder
2018_A	rainy	nestF10	6.7	9.2	10.9	0.135593	8	cuckolder
2018_A	rainy	nestF12	7.1	9.1	8.3	0.105263	2	cuckolder
2018_A	rainy	nestI11	5.4	8	8.4	0.12	3	cuckolder
2018_S	dry	nestT37	5.6	9.9	9.3	0.0166667	1	cuckolder
2015_O	dry	nest36	2.2	8.9	9.1	0.0344828	1	cuckolder
2015_O	dry	nest71	2.6	8.5	8.1	0.0526316	2	cuckolder
2016_A	rainy	nestX4	10.8	8.1	7.9	0.0588235	3	cuckolder
2016_A	rainy	nestY0	8.8	8.6	8.5	0.0625	1	cuckolder
2016_A	rainy	nestE2	6.4	8.1	7.9	0.0416667	2	cuckolder
2018_A	rainy	nestF10	6.7	9.2	10.9	0.0677966	4	cuckolder
2018_A	rainy	nestF12	7.1	9.1	8.3	0.105263	2	cuckolder
2015_O	dry	nest71	2.6	8.5	8.1	0.0526316	2	cuckolder
2016_A	rainy	nestX4	10.8	8.1	7.9	0.0196078	1	cuckolder
2016_A	rainy	nestE2	6.4	8.1	7.9	0.0416667	2	cuckolder
2015_O	dry	nest71	2.6	8.5	8.1	0.0789474	3	cuckolder
2016_A	rainy	nestE2	6.4	8.1	7.9	0.0416667	2	cuckolder
2016_A	rainy	nestE2	6.4	8.1	7.9	0.0416667	2	cuckolder
